# Supplementary material for: A Novel Approach to Assess the Potency of Topical Corticosteroids
Source: Pharmaceutics. 2021 Sep 13;13(9):1456. doi: 10.3390/pharmaceutics13091456 (PMC8466269; doi:10.3390/pharmaceutics13091456)
Supplement: Supplementary file 1 [file pharmaceutics-13-01456-s001.zip]

Archive with 1 entries (1 files):
- pharmaceutics-1305319 - supplementary(1).pdf
